# Supplementary material for: Evaluation of the “Eat Better Feel Better” Cooking Programme to Tackle Barriers to Healthy Eating
Source: Int J Environ Res Public Health. 2017 Apr 4;14(4):380. doi: 10.3390/ijerph14040380 (PMC5409581; doi:10.3390/ijerph14040380)
Supplement: Supplementary file 1 [file ijerph-14-00380-s001.zip]

Archive with 4 entries (3 files):
- ijerph-165970/
- ijerph-165970/Supplemmentary material 1_Evaluation questionnaires Baseline Post Follow up.pdf
- ijerph-165970/Supplemmentary material 2_ Phone Interview Schedule.pdf
- ijerph-165970/Supplemmentary material 3_Tables 1 & 2.pdf
